# Supplementary material for: Network Pharmacology and Experimental Validation Identify Paeoniflorin as a Novel SRC-Targeted Therapy for Castration-Resistant Prostate Cancer
Source: Pharmaceuticals (Basel). 2025 Aug 21;18(8):1241. doi: 10.3390/ph18081241 (PMC12388997; doi:10.3390/ph18081241)
Supplement: Supplementary file 1 [file pharmaceuticals-18-01241-s001.zip]

Archive with 1 entries (1 files):
- pharmaceuticals-3778000-supplementary.pdf
